# Supplementary material for: Investigation of the high rates of extrapulmonary tuberculosis in Ethiopia reveals no single driving factor and minimal evidence for zoonotic transmission of Mycobacterium bovis infection
Source: BMC Infect Dis. 2015 Mar 3;15:112. doi: 10.1186/s12879-015-0846-7 (PMC4359574; doi:10.1186/s12879-015-0846-7)
Supplement: Additional file 2: Table S2. — Factors and clinical features of Pulmonary TB with regard to culture outcome (A) and M. tuberculosis lineage (B). [file 12879_2015_846_MOESM2_ESM.csv]

Supplementary S2. Factors and clinical features of Pulmonary TB with regard to culture outcome (A) and M. tuberculosis lineage (B).
Adjusted OR; adjusted for site (n=7), age category (3) and sex (binary). L3=Lineage 3 (CAS); L4=Lineage 4 (Euro-American); L7=Lineage 7 (new).
		A						B
		Culture negative		Culture positive		Crude OR (95% CI)	Adjusted OR (95% CI)	L3		L4		L7		L3		L4
		n	%	n	%			n	%	n	%	n	%	Crude OR (95% CI)	Adjusted OR (95% CI)	Crude OR (95% CI)	Adjusted OR (95% CI)
Age b	1	30	16.2	155	83.8	1	adj. site & sex	35	28.5	83	67.5	5	4.1	1	adj. site & sex	1	adj. site & sex
	2	96	18.9	413	81.1	0.8 (0.5-1.3)	0.9 (0.6-1.5)	77	22.6	255	74.8	9	2.6	0.7 (0.5-1.2)	0.6 (0.4-1.1.)	1.4 (0.9-2.2)	1.6 (1.0-2.7) c
	3	40	27.8	104	72.2	0.5 (0.3-0.9)*	0.7 (0.4-1.2)	23	27.1	60	70.6	2	2.4	0.9 (0.5-1.7)	1.0 (0.5-1.9)	1.2 (0.6-2.1)	1.1 (0.6-2.2)
Sex	Male	92	19.1	390	80.9	1	adj. site & age	82	25.9	225	71	10	3.2	1	adj. site & age	1	adj. site & age
	Female	76	20.7	291	79.3	0.9 (0.6-1.3)	0.9 (0.6-1.3)	56	23.4	177	74.1	6	2.5	0.9 (0.6-1.3)	1.1 (0.7-1.7)	1.2 (0.8-1.7)	1.0 (0.6-1.5)
TB contact	No	100	20.5	389	79.6	1	1	92	28.8	218	68.3	9	2.8	1	1	1	1
	Yes	35	15.8	186	84.2	1.4 (0.9-2.1)	1.3 (0.8-2.1)	33	22.2	111	74.5	5	3.4	0.7 (04.-1.1)	0.6 (0.4-1.1)	1.4 (0.9-2.1)	1.6 (1.0-2.7)
BCG	No	106	21.1	396	78.9	1	1	87	27	223	69.3	12	3.7	1	1	1	1
	Yes	31	22	110	78	0.9 (0.6-1.5)	1.4 (0.7-2.9)	18	20.9	66	76.7	2	2.3	0.7 (04.-1.3)	1.4 (0.6-3.0)	1.5 (0.8-2.5)	0.9 (0.4-1.9)
Fever a	No	14	28	36	72	1		14	45.2	16	51.6	1	3.2	1	1	1	1
	Yes	154	19.4	642	80.7	1.6 (0.9-3.1)	1.9 (0.9-3.8)	125	24	381	73.1	15	2.9	0.4 (0.2-0.8)*	0.6 (0.2-1.4)	2.6 (1.2-5.3)*	1.5 (0.6-3.5)
Night sweat	No	17	30.4	39	69.6	1	1	9	28.1	21	65.6	2	6.3	1	1	1	1
	Yes	152	19.1	642	80.9	1.8 (1.0-3.3)*	2.2 (1.1-4.4)*	132	25.1	379	72.2	14	2.7	0.9 (0.4-1.9)	0.8 (0.3-2.0)	1.4 (0.6-2.9)	1.3 (0.5-3.0)
Weight loss	No	10	27.8	26	72.2	1	1	6	26.1	17	73.9	0	0	1	1	1	1
	Yes	157	19.7	640	80.3	1.6 (0.7-3.3)	1.8 (0.8-4.2)	133	25.5	372	71.4	16	3.1	1 (0.4-2.5)	0.6 (0.2-1.7)	0.9 (0.3-2.3)	1.3 (0.4-3.7)
Poor appetite	No	16	18.8	69	81.2	1	1	13	25	37	71.2	2	3.8	1	1	1	1
	Yes	153	20.1	610	80	0.9 (0.5-1.7)	1.5 (0.8-2.9)	126	25	364	72.2	14	2.8	1 (0.5-1.9)	0.8 (0.4-1.7)	1.1 (0.6-2.0)	1.3 (0.6-2.6)
Weakness	No	8	38.1	13	61.9	1	1	5	38.5	8	61.5	0	0	1	1	1	1
	Yes	160	19.5	660	80.5	2.5 (1.0-6.2)*	2.5 (0.9-6.6)	135	25.2	386	72	15	2.8	0.5 (0.2-1.7)	0.6 (0.2-2.3)	1.6 (0.5-5.0)	1.4 (0.4-5.0)
Cough	No	1	20	4	80	1	1	0	0	2	100	0	0
	Yes	160	19.5	661	80.5	1.0 (0.1-9.4)	1.8 (0.2-19.4)	135	24.8	393	72.2	16	2.9	--		--
Blood in sputum	No	110	19.7	448	80.3	1	1	101	28.1	247	68.8	11	3.1	1	1	1	1
	Yes	46	17	224	83	1.2 (0.8-1.7)	1.4 (0.95-2.2)	41	21.6	145	76.3	4	2.1	0.7 (0.5-1.1)	0.9 (0.5-1.4)	1.5 (1-2.2.)	1.2 (0.7-1.8)
Duration coughing	<2 w	17	17.9	78	82.1	1	1	25	41.7	32	53.3	3	5	1	1	1	1
[in weeks]	2 - <3 w	17	17.4	81	82.7	1 (0.5-2.2)	0.9 (0.4-1.9)	26	37.7	42	60.9	1	1.5	0.8 (0.4-0.7)	1.2 (0.5-2.6)	1.4 (0.7-2.7)	1.1 (0.5-2.6)
	3 - <7 w	25	15.2	139	84.8	1.2 (0.6-2.4)	1.8 (0.8-4.0)	33	27.7	82	68.9	4	3.4	0.5 (0.3-1.0)	1.0 (0.5-2.3)	1.9 (1.0-3.7)	1.1 (0.5-2.5)
	>=7 w	37	29.6	88	70.4	0.5 (0.3-0.99)*	1 (0.4-2.2)	11	15.1	59	80.8	3	4.1	0.2 (0.1-0.6)***	0.8 (0.3-2.1)	3.7 (1.7-8.0)***	1.5 (0.6-3.8)
Duration illness	<=1 m	41	19.8	166	80.2	1	1	36	27.3	91	68.9	5	3.8	1	1	1	1
[in months]	>1 - <=3 m	62	17.8	286	82.2	1.1 (0.7-1.8)	1.2 (0.7-1.9)	59	25.3	171	73.4	3	1.3	0.9 (0.6-1.5)	1.0 (0.6-1.7)	1.2 (0.8-2.0)	1.1 (0.7-2.0)
	>3 - <=4 m	10	13.2	66	86.8	1.6 (0.8-3.4)	3.1 (1.3-7.1)**	17	31.5	35	64.8	2	3.7	1.2 (0.6-2.4)	1.4 (0.6-3.3)	0.8 (0.4-1.6)	0.6 (0.3-1.4)
	>4 m	46	22.9	155	77.1	0.8 (0.5-1.3)	1.0 (0.6-1.8)	28	21.5	96	73.9	6	4.6	0.7 (0.4-1.3)	1.1 (0.6-2.1)	1.3 (0.7-2.2)	0.8 (0.4-1.5)
a The type of fever was also recorded. High fever (in contrast to low and moderate fever) was significantly associated with positive culture when compared to no fever (crude OR 2.3; p=0.024). In addition, the trend seen in lineages (fever L3 << L4) was maintained in the types.
b Age classes: 1: ?20 years; 2: >20 - ?45 years; 3: >45 years	c p=0.053* p?0.05; ** p?0.01; *** p?0.001
