# Supplementary material for: Investigation of the high rates of extrapulmonary tuberculosis in Ethiopia reveals no single driving factor and minimal evidence for zoonotic transmission of Mycobacterium bovis infection
Source: BMC Infect Dis. 2015 Mar 3;15:112. doi: 10.1186/s12879-015-0846-7 (PMC4359574; doi:10.1186/s12879-015-0846-7)
Supplement: Additional file 3: Table S3. — Factors and clinical features of TB lymphadenitis with regard to culture outcome (A) and M. tuberculosis lineage (B). [file 12879_2015_846_MOESM3_ESM.csv]

Supplementary S3. Factors and clinical features of TB lymphadenitis with regard to culture outcome (A) and M. tuberculosis lineages (B). L3=Lineage 3 (CAS); L4=Lineage 4 (Euro-American); L7=Lineage 7 (New).
		A						B
		Culture negative		Culture positive		Crude OR (95% CI)	Adjusted OR (95% CI)	L3		L4		L7		L3		L4
		n	%	n	%									Crude OR (95% CI)	Adjusted OR (95% CI)	Crude OR (95% CI)	Adjusted OR (95% CI)
Age d	1	248	61.5	155	38.5	1	adj. site & sex	25	20.8	89	74.2	6	5	1	adj. site & sex	1	adj. site & sex
	2	309	59.9	207	40.1	1.1 (0.8-1.4)	1.0 (0.8-1.4)	37	25.3	103	70.6	6	4.1	1.3 (0.7-2.3)	1.2 (0.6-2.1)	0.8 (0.5-1.4)	0.9 (0.5-1.7)
	3	69	62.7	41	37.3	1.0 (0.6-1.5)	0.9 (0.6-1.4)	7	33.3	12	57.1	2	9.5	1.9 (0.7-5.2)	1.6 (0.5-4.9)	0.5 (0.2-1.2)	0.6 (0.2-1.6)
Sex	Male	311	63.5	179	36.5	1	adj. site & age	34	24.8	94	68.6	9	6.6	1	adj. site & age	1	adj. site & age
	Female	374	60.5	244	39.5	1.1 (0.9-1.4)	1.1 (0.8-1.4)	38	22.9	120	72.3	8	4.8	0.9 (0.5-1.5)	1.1 (0.6-1.9)	1.2 (0.72.0)	1.0 (0.6-1.7)
TB contact	No	501	61.2	318	38.8	1	1	53	24	158	71.5	10	4.5	1	1	1	1
	Yes	142	59.9	95	40.1	1.1 (0.8-1.4)	1.2 (0.9-1.6)	20	26	51	66.2	6	7.8	1.1 (0.6-2.0)	1.2 (0.6-2.3)	0.8 (0.4-1.4)	0.7 (0.4-1.3)
History TB	No	574	60.6	374	39.5	1	1	67	24.8	188	69.6	15	5.6	1	1	1	1
	Yes	82	67.2	40	32.8	0.7 (0.5-1.1)	0.8 (0.5-1.2)	8	28.6	19	67.9	1	3.6	1.2 (0.5-2.9)	0.8 (0.3-2.1)	0.9 (0.4-2.1)	1.3 (0.5-3.3)
BCG	No	170	64.2	95	35.9	1	1	19	27.9	43	63.2	6	8.8	1	1	1	1
	Yes	93	70.5	39	29.6	0.8 (0.5-1.2)	0.8 (0.4-1.3)	8	30.8	18	69.2	0	0	1.1 (0.4-3.1)	1.4 (0.4-4.8)	1.3 (0.5-3.4)	1.2 (0.3-4.0)
Fever a	No	204	63.6	117	36.5	1	1	17	19.1	69	77.5	3	3.4	1	1	1	1
	Yes	472	60.6	307	39.4	1.1 (0.9-1.5)	1.1 (0.8-1.4)	58	26.9	145	67.1	13	6	1.6 (0.8-2.9)	1.2 (0.6-2.4)	0.6 (0.3-1.0)	0.7 (0.4-1.4)
Night sweat	No	237	65.1	127	34.9	1		20	20.8	71	74	5	5.2	1	1	1	1
	Yes	441	59.7	298	40.3	1.3 (1.0-1.6)	1.3 (1.0-1.7)	55	26.3	142	67.9	12	5.7	1.4 (0.8-2.4)	1.7 (0.9-3.4)	0.7 (0.4-1.3)	0.5 (0.3-1.0)
Weight loss	No	231	63.1	135	36.9	1		22	22	74	74	4	4	1	1	1	1
	Yes	432	60.7	280	39.3	1.1 (0.9-1.4)	1.2 (0.9-1.6)	52	26.1	135	67.8	12	6	1.3 (0.7-2.2.)	1.2 (0.7-2.3)	0.7 (0.4-1.3)	0.7 (0.4-1.3)
Poor appetite	No	297	61.8	184	38.3	1	1	37	26.8	97	70.3	4	2.9	1	1	1	1
	Yes	383	61.4	241	38.6	1.0 (0.8-1.3)	1.1 (0.8-1.4)	38	22.8	117	70.1	12	7.2	0.8 (0.5-1.4)	0.7 (0.4-1.3)	1.0 (0.6-1.6)	1.2 (0.7-2.1)
Weakness	No	183	68.3	85	31.7	1	1	17	28.8	41	69.5	1	1.7	1	1	1	1
	Yes	488	59	339	41	1.5 (1.1-2.0)**	1.6 (1.2-2.3)**	57	23.3	172	70.2	16	6.5	0.7 (0.4-1.4)	1.2 (0.6-2.4)	1.0 (0.6-1.9)	0.7 (0.4-1.5)
Duration neck swelling	0-4 w	163	58.8	114	41.2	1		21	25.9	56	69.1	4	4.9	1	1	1	1
	>4-12 w	149	55.2	121	44.8	1.2 (0.8-1.6)	1.2 (0.8-1.7)	25	27.5	63	69.2	3	3.3	1.1 (0.5-2.1)	1.0 (0.5-2.1)	1.0 (0.5-1.9)	1.2 (0.6-2.5)
	>12-52 w	225	64.7	123	35.3	0.8 (0.6-1.1)	0.7 (0.5-1.0)	16	18.2	65	73.9	7	8	0.6 (0.3-1.3)	0.4 (0.2-0.9)*	1.3 (0.6-2.5)	2.3 (1.0-5.3)*
	>52 w	133	67.9	63	32.1	0.7 (0.5-1.0)*	0.6 (0.4-0.9)*	12	28.6	27	64.3	3	7.1	1.1 (0.5-2.6)	1.0 (0.4-2.8)	0.8 (0.4-1.8)	0.9 (0.3-2.3)
Perceived increase rate	Slow	346	61.6	216	38.4	1	1	37	25.2	100	68	10	6.8	1	1	1	1
	Moderate	270	64.8	147	35.3	0.9 (0.7-1.1)	0.8 (0.6-1.1)	25	22.1	83	73.5	5	4.4	0.8 (0.5-1.5)	1.0 (0.5-1.9)	1.3 (0.8-2.2)	1.2 (0.6-2.2)
	Fast	52	46.4	60	53.6	1.8 (1.2-2.8)**	2.3 (1.5-3.6)***	13	29.5	29	65.9	2	4.5	1.2 (0.6-2.6)	1.0 (0.5-2.4)	0.9 (0.4-1.9)	1.0 (0.5-2.3)
Pain swelling	Painless	324	59.7	219	40.3	1	1	36	24.5	104	70.7	7	4.8	1	1	1	1
	Painful	347	63.8	197	36.2	0.8 (0.7-1.1)	0.9 (0.7-1.2)	38	24.8	106	69.3	9	5.9	1.0 (0.6-1.7)	1.2 (0.7-2.2)	0.9 (0.6-1.5)	0.8 (0.4-1.4)
Location nodes	Unilateral	526	61	336	39	1	1	56	22.9	175	71.4	14	5.7	1	1	1	1
	Bilateral	131	62.7	78	37.3	0.9 (0.7-1.3)	1.1. (0.8-1.5)	17	32.1	34	64.2	2	3.8	1.6 (0.8-3.1)	2.0 (1.0-4.3)	0.7 (0.4-1.3)	0.6 (0.3-1.2)
Tenderness of node	Non-tender	493	60.8	318	39.2	1	1	52	23.1	161	71.6	12	5.3	1	1	1
	Tender	154	64.4	85	35.6	0.9 (0.6-1.2)	1.0 (0.7-1.4)	17	27	43	68.3	3	4.8	1.2 (0.7-2.3)	1.6 (0.8-3.3)	0.9 (0.5-1.6)	0.6 (0.3-1.2)
Number of nodes	Single	306	64.4	169	35.6	1	1	24	20.3	87	73.7	7	5.9	1	1	1	1
	Few (2-4)	240	57.8	175	42.2	1.3 (1.0-1.7)*	1.3 (1.0-1.7)	33	25	90	68.2	9	6.8	1.3 (0.7-2.4)	1.6 (0.8-3.2)	0.8 (0.4-1.3)	0.6 (0.3-1.1)
	Multiple (>=5)	111	62.4	67	37.6	1.1 (0.8-1.6)	1.4 (1.0-2.1)	14	31.1	31	68.9	0	0	1.8 (0.8-3.8)	2.3 (1.0-5.5)	0.8 (0.4-1.7)	0.5 (0.2-1.3)
Node size (max)	<=1	185	64.2	103	35.8	1	1	8	10.5	65	85.5	3	3.9	1	1	1	1
	>1 & <=3	274	63.1	160	36.9	1.0 (0.8-1.4)	1.5 (0.6-3.4)	34	29.8	71	62.3	9	7.9	3.6 (1.6-8.3)**	1.2 (0.1-11.6)	0.3 (0.1-0.6)***	0.5 (0.1-3.0)
	>3 & <=4	85	57.4	63	42.6	1.3 (0.9-2.0)	1.9 (0.7-4.7)	15	31.9	30	63.8	2	4.3	4.0 (1.5-10.4)**	1.2 (0.1-13.5)	0.3 (0.1-0.7)**	0.6 (0.1-4.1)
	>4	79	57.7	58	42.3	1.3 (0.9-2.0)	2.3 (0.9-5.8)	9	25.7	24	68.6	2	5.7	2.9 (1.0-8.4)*	0.9 (0.1-9.7)	0.4 (0.1-1.0)*	0.8 (0.1-5.3)
Mobility of node	Non-mobile	152	58	110	42	1	1	17	19.8	64	74.4	5	5.8	1	1	1	1
	Mobile	491	62.5	295	37.5	0.8 (0.6-1.1)	0.9 (0.7-1.3)	53	26	140	68.6	11	5.4	1.4 (0.8-2.6)	1.3 (0.6-2.6)	0.8 (0.4-1.3)	0.7 (0.4-1.4)
Discreteness of nodes	No	414	59	288	41	1	1	58	28	134	64.7	15	7.2	1	1	1	1
	Yes	253	66.4	128	33.6	0.7 (0.6-0.9)*	0.8 (0.6-1.1)	14	15.4	75	82.4	2	2.2	0.5 (0.2-0.9)*	0.6 (0.3-1.3)	2.6 (1.4-4.7)**	1.8 (0.9-3.7)
Softness	No	120	63.2	70	36.8	1	1	64	25.5	173	68.9	14	5.6	1	1	1	1
	Yes	547	61.3	345	38.7	0.9 (0.7-1.3)	0.9 (0.7-1.3)	8	17	36	76.6	3	6.4	0.6 (0.3-1.3)	0.8 (0.3-2.0)	1.5 (0.7-3.1)	1.1 (0.5-2.4)
Hardness	No	596	61.5	373	38.5	1	1	64	24.2	184	69.7	16	6.1	1	1	1	1
	Yes	70	62	43	38.1	1.0 (0.7-1.5)	1.3 (0.8-1.9)	8	23.5	25	73.5	1	2.9	1.0 (0.4-2.2)	3.1 (1.1-8.5)*	1.2 (0.5-2.7)	0.4 (0.2-1.1)
Nodes matted	No	505	61.6	315	38.4	1	1	53	23	166	72.2	11	4.8	1	1	1	1
	Yes	162	61.6	101	38.4	1.0 (0.8-1.3)	1.0 (0.7-1.3)	19	27.9	43	63.2	6	8.8	1.3 (0.7-2.4)	1.4 (0.7-2.8)	0.7 (0.4-1.2)	0.6 (0.3-1.2)
Firmness of nodes	No	259	63.5	149	36.5	1	1	37	34.6	63	58.9	7	6.5	1	1	1	1
	Yes	408	60.4	267	39.6	1.1 (0.9-1.5)	1.2 (0.9-1.6)	35	18.3	146	76.4	10	5.2	0.4 (0.2-0.7)**	0.5 (0.3-0.9)*	2.3 (1.4-3.8)**	1.9 (1.1-3.4)*
Nodes fluctuant	No	508	62.6	304	37.4	1	1	53	24.8	146	68.2	15	7	1	1	1	1
	Yes	159	58.7	112	41.3	1.2 (0.9-1.6)	1.1 (0.8-1.5)	19	22.6	63	75	2	2.4	0.9 (0.5-1.6)	0.9 (0.4-1.7)	1.4 (0.8-2.5)	1.7 (0.8-3.2)
Nodes draining sinus	No	592	62.5	355	37.5	1	1	62	24.6	177	70.2	13	5.2	1	1	1	1
	Yes	75	55.6	60	44.4	1.3 (0.9-1.9)	1.5 (1.0-2.3)*	10	21.7	32	69.6	4	8.7	0.9 (0.4-1.8)	0.6 (0.3-1.5)	1.0 (0.5-1.9)	1.4 (0.6-3.3)
